# Supplementary material for: Has the fall of Roe changed contraceptive access and use? New research from four US states offers critical insights
Source: Health Aff Sch. 2024 Feb 8;2(2):qxae016. doi: 10.1093/haschl/qxae016 (PMC10986283; doi:10.1093/haschl/qxae016)
Supplement: qxae016_Supplementary_Data [file qxae016_Supplementary_Data.zip]

Archive with 2 entries (2 files):
- coi_disclosure AFK.docx
- coi_disclosure MK.docx
